# Supplementary material for: Basalin is an evolutionarily unconstrained protein revealed via a conserved role in flagellum basal plate function
Source: eLife. 2019 Feb 27;8:e42282. doi: 10.7554/eLife.42282 (PMC6392502; doi:10.7554/eLife.42282)
Supplement: Figure 1—source data 1. [file elife-42282-fig1-data1.xlsx]

## Sheet: Sheet1
	POS	NEG	WEAK/PUNCTATE
PF16 0hrs	212	1
PF16 48hrs	130	230
Hydin 0hrs	193	0	4
Hydin 48hrs	182	6	83
RSP2 0hrs	167	1
RSP2 48hrs	335	3
Dynein 0hrs	84	0
Dynein 48hrs	205	1
