# Supplementary material for: Basalin is an evolutionarily unconstrained protein revealed via a conserved role in flagellum basal plate function
Source: eLife. 2019 Feb 27;8:e42282. doi: 10.7554/eLife.42282 (PMC6392502; doi:10.7554/eLife.42282)
Supplement: Figure 1—source data 2. [file elife-42282-fig1-data2.xlsx]

## Sheet: Sheet1
	0 hrs	48 hrs
9+2	15	4
9+1	0	6
9+0	0	21
