# Supplementary material for: Basalin is an evolutionarily unconstrained protein revealed via a conserved role in flagellum basal plate function
Source: eLife. 2019 Feb 27;8:e42282. doi: 10.7554/eLife.42282 (PMC6392502; doi:10.7554/eLife.42282)
Supplement: Figure 2—source data 1. [file elife-42282-fig2-data1.xlsx]

## Sheet: Sheet1
		0hrs	48hrs	0hrs	48hrs	0hrs	48hrs
	Full length	22		50	4	45	4
	Incomplete		1		13		24
	Absent		37		43		34
	Total	22	38	50	60	45	62
