# Supplementary material for: Basalin is an evolutionarily unconstrained protein revealed via a conserved role in flagellum basal plate function
Source: eLife. 2019 Feb 27;8:e42282. doi: 10.7554/eLife.42282 (PMC6392502; doi:10.7554/eLife.42282)
Supplement: Figure 3—source data 1. [file elife-42282-fig3-data1.xlsx]

## Sheet: Sheet1
	0 hrs	48 hrs
Has basal plate	22	2
Reduced basal plate	0	7
No basal plate	0	12
