# Supplementary material for: Basalin is an evolutionarily unconstrained protein revealed via a conserved role in flagellum basal plate function
Source: eLife. 2019 Feb 27;8:e42282. doi: 10.7554/eLife.42282 (PMC6392502; doi:10.7554/eLife.42282)
Supplement: Figure 5—source data 1. [file elife-42282-fig5-data1.xlsx]

## Sheet: Sheet1
	No RNAi	basalin	TZP103.8
Basalin and TZP103.8	105	93	64
Basalin only		0	63
TZP103.8 only		0
Neither protein		38
Remnants of TZP103.8		37
