# Supplementary material for: Basalin is an evolutionarily unconstrained protein revealed via a conserved role in flagellum basal plate function
Source: eLife. 2019 Feb 27;8:e42282. doi: 10.7554/eLife.42282 (PMC6392502; doi:10.7554/eLife.42282)
Supplement: Figure 6—source data 1. [file elife-42282-fig6-data1.xlsx]

## Sheet: Sheet1
	no RNAi	48hrs RNAi
TZP103.8 and γ-tubulin	107	66
γ-tubulin only	0	34
TZP103.8 only	0	2
