# Supplementary material for: Basalin is an evolutionarily unconstrained protein revealed via a conserved role in flagellum basal plate function
Source: eLife. 2019 Feb 27;8:e42282. doi: 10.7554/eLife.42282 (PMC6392502; doi:10.7554/eLife.42282)
Supplement: Figure 9—source data 1. [file elife-42282-fig9-data1.xlsx]

## Sheet: Sheet1
	Parent	LmxM.22.1070 KO	LmxM.22.1070 KO	LmxM.22.1070 KO
	Whole axoneme	Axoneme INSDIDE pocket	Axoneme OUTSIDE pocket	Whole Axoneme
9+2	22	2	13	15
8+2	0	0	1	1
9+1	0	2	1	3
9*+1	0	1	1	2
<9+<2	0	4	4	8
9+0	0	5	8	13
9*+0	0	7	2	9
