# Supplementary material for: Basalin is an evolutionarily unconstrained protein revealed via a conserved role in flagellum basal plate function
Source: eLife. 2019 Feb 27;8:e42282. doi: 10.7554/eLife.42282 (PMC6392502; doi:10.7554/eLife.42282)
Supplement: Figure 10—source data 1. [file elife-42282-fig10-data1.xlsx]

## Sheet: Sheet1
	Parent	LmxM.22.1070 KO
	Protruding flagellum	Protruding flagellum	Very short flagellum	All flagella
Full length (protruding flagella)	145	13		13
Incomplete (protruding flagella)	5	25		25
Absent (protruding flagella)	2	24		24
Absent (v. short flagella)			135	135
Present (v. short flagella)			17	17
