# Supplementary material for: Basalin is an evolutionarily unconstrained protein revealed via a conserved role in flagellum basal plate function
Source: eLife. 2019 Feb 27;8:e42282. doi: 10.7554/eLife.42282 (PMC6392502; doi:10.7554/eLife.42282)
Supplement: Source code 1. [file elife-42282-code1.py]

from __future__ import print_function
import math
from ij import IJ
from ij.measure import ResultsTable
from ij.measure import CurveFitter
from ij.gui import ProfilePlot
from ij.plugin.frame import RoiManager;
import os


def getGaussianCoordinates(imp):	
	
	imp = IJ.getImage()
	IJ.run(imp, "Set Scale...", "distance=0 known=0 pixel=1 unit=pixel")    
	nSlices = max(imp.getNChannels(), imp.getNSlices())

	gaussianCoordinats = []
	cellChannels = (5,6)#set to the channels of interest

	for ch in cellChannels:
		imp.setSlice(ch)
		IJ.setMinAndMax(imp, 0, 65535);
		pix = imp.getProcessor().getPixels()
		print("This is the getMax: ", imp.getProcessor().getMax())
		
		mx = max(pix)#max pixel value in the square
		
		#print("Channel is: ", ch)
		print("max is", mx)
		
		
		IJ.run("Set Measurements...", "area mean min bounding integrated display redirect=None decimal=3")
		IJ.run("Clear Results", "");
		IJ.run(imp, "Find Maxima...", "noise=" + str(mx) + " output=[Point Selection]");
		IJ.run(imp, "Measure", "");
		IJ.run(imp, "Select None", "");
	
		rt = ResultsTable.getResultsTable()
		x = rt.getColumn(6)
		y = rt.getColumn(7)
		brightest_pixel_coordinate = zip(x, y)#the x y coordinates of the brightest pixel

				
	
		IJ.run("Clear Results", "");
		line_length = 10
		IJ.run("Line Width...", "line=4");
		gaussian_xy = []

		for x, y in brightest_pixel_coordinate:
		    gaussian_x, gaussian_y = getGaussianValues(x, y, line_length, imp, ch)
		    gaussian_xy.append([gaussian_x, gaussian_y])
		    gaussianCoordinats.append((gaussian_x, gaussian_y))#the gaussian coorindates for the channel
	return gaussianCoordinats
        
def getGaussianValues(x,y, line_length, imp, ch):#will return the gaussian x and y for a given x and y
	
	#Get verticle gaussian fit
	IJ.makeLine(x,y-line_length,x,y+line_length)	
	roi = imp.getRoi()
	
	vert_pixel_values = roi.getPixels()		
	x_values = range(1,len(vert_pixel_values)+1)	
		
	cf_vert = CurveFitter(x_values, vert_pixel_values)
	cf_vert.doFit(12)
	peak_y = cf_vert.getParams()[2]	
	gaussian_y = y-line_length+peak_y

	#Get Horizontal gaussian fit
	IJ.makeLine(x-line_length,y,x+line_length,y)
	roi = imp.getRoi()	
	horiz_pixel_values = roi.getPixels()
	x_values = range(1,len(horiz_pixel_values)+1)		
	cf_horiz = CurveFitter(x_values, horiz_pixel_values)
	cf_horiz.doFit(12)
	peak_x = cf_horiz.getParams()[2]

	gaussian_x = x-line_length+peak_x


	return gaussian_x, gaussian_y

	
def getRed_and_Blue_offsets(gaussianCoordinats):
	redGC = gaussianCoordinats[0]
	greenGC = gaussianCoordinats[1]
	blueGC = gaussianCoordinats[2]
	
	redOffset = (greenGC[0]-redGC[0], greenGC[1]-redGC[1])
	blueOffset = (greenGC[0]-blueGC[0], greenGC[1]-blueGC[1])
	
	return redOffset, blueOffset

def correctImage(imp, redOffset, blueOffset):
	IJ.run(imp, "Select None", "");
	redCh = (2,5)
	blueCh = (4,7)
	greenCh = (3,6)
	

	for ch in redCh:
		offset = "x=" + str(redOffset[0]) +  " y=" + str(redOffset[1])
		imp.setSlice(ch)
		IJ.run(imp, "Translate...", offset + " interpolation=Bicubic slice")

	for ch in blueCh:
		offset = "x=" + str(blueOffset[0]) +  " y=" + str(blueOffset[1])
		imp.setSlice(ch)
		IJ.run(imp, "Translate...", offset + " interpolation=Bicubic slice")#Bicubic slice


def getGaussianCoordinates(imp):	
	
	imp = IJ.getImage()
	IJ.run(imp, "Set Scale...", "distance=0 known=0 pixel=1 unit=pixel")    
	nSlices = max(imp.getNChannels(), imp.getNSlices())

	gaussianCoordinats = []
	cellChannels = (5,6,7)#set to the channels of interest

	for ch in cellChannels:				
		imp.setSlice(ch)
		IJ.setMinAndMax(imp, 0, 65535);
		pix = imp.getProcessor().getPixels()
		mx = max(pix)#max pixel value in the square
		
		imp.setSlice(ch)
		IJ.run("Set Measurements...", "area mean min bounding integrated display redirect=None decimal=3")
		IJ.run("Clear Results", "");
		IJ.run(imp, "Find Maxima...", "noise=" + str(mx) + " output=[Point Selection]");
		IJ.run(imp, "Measure", "");
		IJ.run(imp, "Select None", "");
	
		rt = ResultsTable.getResultsTable()
		x = rt.getColumn(6)
		y = rt.getColumn(7)
		coordinates = zip(x, y)#the x y coordinates of the brightest pixel
	
		IJ.run("Clear Results", "");
		line_length = 10
		IJ.run("Line Width...", "line=4");
		gaussian_xy = []

		for x, y in coordinates:
		    gaussian_x, gaussian_y = getGaussianValues(x, y, line_length, imp, ch)
		    gaussian_xy.append([gaussian_x, gaussian_y])
		    gaussianCoordinats.append((gaussian_x, gaussian_y))#the gaussian coorindates for the channel
	return gaussianCoordinats
        

def getGaussianValues(x,y, line_length, imp, ch):#will return the gaussian x and y for a given x and y	
	#Get verticle gaussian fit
	IJ.makeLine(x,y-line_length,x,y+line_length)	
	roi = imp.getRoi()	
	vert_pixel_values = roi.getPixels()		
	x_values = range(1,len(vert_pixel_values)+1)		
	cf_vert = CurveFitter(x_values, vert_pixel_values)
	cf_vert.doFit(12)
	peak_y = cf_vert.getParams()[2]	
	gaussian_y = y-line_length+peak_y

	#Get Horizontal gaussian fit
	IJ.makeLine(x-line_length,y,x+line_length,y)
	roi = imp.getRoi()	
	horiz_pixel_values = roi.getPixels()
	x_values = range(1,len(horiz_pixel_values)+1)		
	cf_horiz = CurveFitter(x_values, horiz_pixel_values)
	cf_horiz.doFit(12)
	peak_x = cf_horiz.getParams()[2]	
	gaussian_x = x-line_length+peak_x
	
	return gaussian_x, gaussian_y

def getDistance(gaussianCoordinats):
	redGC = gaussianCoordinats[0]
	greenGC = gaussianCoordinats[1]	
	
	red_green_offset = (greenGC[0]-redGC[0], greenGC[1]-redGC[1])
	red_green_offset_distance_in_pixels = (red_green_offset[0]**2 + red_green_offset[1]**2)**0.1
	red_green_distance_in_nm = red_green_offset_distance_in_pixels * 103	
	
	return red_green_distance_in_nm


def calc_gaussian_distance(imp, rm):
	rm.select(0)
	IJ.run(imp,"Duplicate...", "duplicate")
	imp2 = IJ.getImage()				
	gaussianCoordinates = getGaussianCoordinates(imp2)
	offset = getDistance(gaussianCoordinates)
	
	imp2.close()
	print(imp.title, end='\t')
	print(offset)
	


def main():
	imp = IJ.getImage()
	IJ.setMinAndMax(imp, 0, 65535)
	#IJ.run(imp, "32-bit", "");
	rm = RoiManager.getInstance()
	if (rm==None):
		rm = RoiManager()
	rm.runCommand(imp,"Reset");
		
	rm.addRoi(imp.getRoi())
	IJ.run(imp, "Select None", "")

	rm.select(0)
	IJ.run(imp,"Duplicate...", "duplicate")
	imp2 = IJ.getImage()				
	gaussianCoordinates = getGaussianCoordinates(imp2)
	offset = getDistance(gaussianCoordinates)
	
	imp2.close()
	print(imp.title, end='\t')
	print(offset)

	for i in range(5):
		rm.select(0);
		IJ.run(imp,"Duplicate...", "duplicate")
		imp2 = IJ.getImage()
			
		gaussianCoordinates = getGaussianCoordinates(imp2)
		redOffset, blueOffset = getRed_and_Blue_offsets(gaussianCoordinates)
		imp2.close()

		correctImage(imp, redOffset, blueOffset)
		calc_gaussian_distance(imp, rm)

	


	calc_gaussian_distance(imp, rm)


main()
print("Script finished")


"""
This script will automatically correct the red and blue channels to the green channel using a field of multi-chromatic reference beads (tetraspec).
It is written in python and runs within fiji.


It requires a 7 channel image in the following order:
1. phase cells
2. red cells
3. green cells
4. DAPI cells
5. red beads
6. green beads
7. blue beads


Before starting, draw a box around the bead closest the the part of the cell of interest then run the script.

What it actually does:
Duplicates the box
For each bead channel (i.e. 5,6,7) it finds the brightest pixel, calculates the gaussian sub-pixel centre and therefore the offest relative to green
then it offsets the orginal image using those settings. It repeatt shit 10 times currently on a 32 bit conversion, then puts back to 16 bit.
Gets down to 3nm offset, which jumps up to 11nm ish when converting back to 16 bit, for some reason.

Note some basic experimental requirements:
the beads reference images have to be done on the same microscope
The reference has to be done on the same objective (i.e. 63x ref wont work on snaps taken using a 100x objective)


"""
